# Supplementary material for: NRF2 deficiency increases obesity susceptibility in a mouse menopausal model
Source: PLoS One. 2020 Feb 11;15(2):e0228559. doi: 10.1371/journal.pone.0228559 (PMC7012419; doi:10.1371/journal.pone.0228559)
Supplement: S1 Data — (XLSX) [file pone.0228559.s001.xlsx]

## Sheet: DA
WT-CON	WT-OVX	KO-CON	KO-OVX
12.85	13.95	13.95	15.64
17.62	19.71	18.02	19.83
15.81	18.14	17.5	13.49
18.55	22.73	22.67	21.34
21.22	27.38	27.44	22.73
27.79	27.5	23.72	18.66
22.44	17.5	19.19	16.34
		10.52	15.12

## Sheet: 5-HT
WT-CON	WT-OVX	KO-CON	KO-OVX
28.07	27.29	25.84	26.84
53.62	53.73	41.84	29.73
55.4	58.18	42.84	19.96
45.07	42.18	30.29	24.4
27.4	26.18	23.84	23.62
25.96	22.96	22.18	22.07
29.62	29.73	38.84	25.51
		26.62	28.4

## Sheet: MDA
WT-CON	WT-OVX	KO-CON	KO-OVX
333.84	279.09	663.54	119.24
317.68	415.19	670.35	89.07
347.87	360.45	647.97	425.47
221.02	388.42	213.8	422.88
96.35	123.16	73.56	56.75
71.36	63.51	204	177.89
322.34	452.55	154.48	143.61
		48.07	76.86

## Sheet: change rate of E2
WT-CON	WT-OVX	KO-CON	KO-OVX
67.2269	-7.75194	0	-33.4728
50.2793	-16.8067	0	-19.1388
5.02513	-21.164	44.9438	-18.2648
-21.5827	-60.241	67.4157	-10.582
333.333	-4.01606	22.4719	-20.1342
0	-28.777	-18.3486	-52.4017
-13.4228	-8.40336	130.435	-35.1759
		25.3165

## Sheet: GLU
	WT-CON									WT-OVX									KO-CON										KO-OVX
Week0	17.19	12.18	10.25	6.77	10.96	19.86	9.07			6.43	14.14	9.83	11.16	16.16	13.78	7.27			8.14	6.49	8.08	6.2	10.81	10.05	11.18	9.18			8.02	11.37	10	7.87	8.2	11.94	11.28	8.37
Week1	12.31	15.02	12.34	11.19	14.75	11.36	10.79			11.72	12.61	11.32	12.13	13.27	10.14	11.31			9.2	7.17	8.56	7.71	10.18	8.36	13.76	10.39			7.23	11.09	10.91	7.41	7.82	13.36	11.1	7.33
Week3	13.21	14.12	12.62	20.25	14.54	9.93	12.39			11.08	10.17	12.33	13.94	13.41	6.3	10.3			7.9	10.44	8.89	7.34	7.54	4.98	9.02	6.54			10.29	10.08	11.04	8.02	12.61	13.96	13.49	8.57
Week5	5.24	13.61	15.6	8.13	8.4	9.88	6.85			8.02	11.28	11.62	8.36	7.6	9.01	11.11			5.79	5.62	6.88	7.23	8.57	10.44	6.8	6.35			7.51	12.64	10.5	7.4	9.15	14.64	12.01	9.02
Week7	7.34	11.52	12.62	14.35	5.37	8.64	9			9.35	11.81	10.92	7.8	8.59	8.88	13.39			5.62	3.64	3.78	8.76	7.17	8.67	10.6	8.46			6.55	8.05	12.07	7.58	7.91	10.1	14.49	8.09
Week9	21.93	9.68	11.44	10.07	8.74	8.88	7.14			9.33	6.83	5.52	9.79	7.2	8.42	13.08			7.28	6.16	6.59	6.64	7.33	9.7	6.83	7.36			7.43	14.69	9.1	6.53	8.24	15.53	12.1	6.45

## Sheet: HDL
	WT-CON									WT-OVX									KO-CON										KO-OVX
Week0	1.6	1.99	1.44	1.12	2.04	2.18	2.3			1.45	0.9	0.9	1.19	1.36	2.39	1.58			1.33	1.64	1.58	1.57	2.23	1.99	1.51	1.34			1.79	1.74	1.39	1.1	1.93	1.98	1.28	2.12
Week1	1.65	1.8	1.27	1.1	1.05	0.91	1.63			1.21	0.88	0.74	0.84	0.77	1.94	1.14			1.53	1.7	1.35	1.42	1.67	2.05	1.84	1.3			1.35	1.15	1.03	0.88	1.53	1.14	1.35	1.27
Week3	0.95	1.56	1.46	1.03	1.34	2.04	2.01			1.47	0.76	0.94	0.92	0.81	1.84	1.46			1.5	1.65	1.47	1.56	1.44	1.57	1.8	1.21			1.62	1.57	1.2	1.03	1.66	2.63	1.25	1.48
Week5	1.05	1.36	1.7	1.53	0.95	1.85	1.27			1.47	1	1.21	0.86	0.77	2.13	1.38			1.25	1.79	1.38	1.29	1.49	1.73	1.76	1.44			1.49	1.94	1.33	1.23	1.93	2.08	1.32	1.87
Week7	1.68	2.42	1.44	1	1.1	2.35	1.8			1.73	1.19	1.27	1.02	1.05	2.13	1.16			1.56	1.84	2.62	1.76	2.05	1.8	1.75	1.34			2.24	1.57	1.33	1.49	1.82	2.77	1.7	2.59
Week9	0.88	1.97	1.63	1.89	1.6	3.53	1.34			1.41	1.02	0.84	1.07	1.18	1.88	2.27			1.46	1.96	1.54	1.43	1.67	2.47	2.16	1.38			2.23	1.57	1.28	1.22	2.4	2	1.01	2.06

## Sheet: LDL
	WT-CON									WT-OVX									KO-CON										KO-OVX
Week0	N/A	N/A	0.33	0.48	0.29	0.5	0.72			0.61	0.47	0.78	0.73	0.57	0.52	0.47			0.35	0.53	0.64	0.67	0.46	0.54	1.01	0.53			N/A	0.46	0.5	N/A	N/A	N/A	0.51	0.65
Week1	0.26	0.3	0.24	0.49	0.38	0.42	0.57			0.64	0.66	0.83	0.74	0.5	0.52	0.62			0.26	0.77	1.07	0.8	0.5	0.93	0.94	0.68			0.38	0.54	0.7	0.37	0.27	0.45	0.38	0.71
Week3	0.24	0.27	0.2	0.46	0.32	0.45	0.48			0.45	0.31	0.68	0.54	0.52	0.85	0.49			0.49	0.53	0.56	1.1	0.84	0.77	1.29	0.44			0.21	0.27	0.55	0.34	0.2	0.67	0.62	0.56
Week5	0.19	0.36	0.3	0.64	0.26	0.26	0.31			0.7	0.46	0.65	0.65	0.41	0.72	0.45			0.44	0.55	0.64	1.28	0.81	0.83	1.03	0.53			0.28	0.47	0.88	0.47	0.35	0.58	0.47	0.66
Week7	0.27	0.38	0.38	0.5	0.14	0.19	0.56			0.46	0.61	0.7	0.73	0.41	0.71	0.39			0.68	0.67	1.06	0.86	0.73	1.17	1.48	0.8			0.34	0.55	0.58	0.43	0.33	0.38	0.53	0.45
Week9	0.22	0.18	0.21	0.53	0.32	0.26	0.24			0.45	0.6	0.79	0.8	0.44	0.64	0.44			0.47	0.44	0.82	0.91	0.54	0.82	0.98	0.61			0.2	0.55	0.63	0.51	0.27	0.27	0.45	0.39

## Sheet: T-CHO
	WT-CON									WT-OVX									KO-CON										KO-OVX
Week0	6.93	10.6	5.55	8.34	N/A	12.67	11.11			13.09	8.91	10.15	11.59	12.67	10.32	10.44			9.86	N/A	N/A	11.59	12.33	10.75	11.2	N/A			9.72	9.72	N/A	8.19	7.26	9.01	8.83	10.02
Week1	13.53	12.06	9.32	10.38	16.51	11.45	11.79			11.99	10.08	9.55	13.32	11.45	18.35	9.17			7.37	9.13	9.32	10.83	8.4	9.71	8.92	5.71			8.25	7.22	9.85	6.98	7.18	6.74	7.4	9.93
Week3	12.36	15.58	9.47	9.25	14.07	13.2	13.4			10.38	7.44	13.32	11.81	13.2	14.33	14.07			10.3	8.91	9.02	10.98	9.71	10.32	12.47	8.66			9.2	7.88	8.57	10	7.79	11.19	8.49	8.75
Week5	10.3	12.14	8.87	10.68	13.98	13.02	N/A			10.89	12.14	14.91	13.25	13.02	14.59	14.16			7.37	6.12	8.57	13.55	13.63	9.97	13.65	5.11			8.47	9.42	10.15	9.02	7.87	10.58	7.06	8.83
Week7	11.92	10.96	6.6	8.04	14.59	11.89	13.57			13.31	12.72	10.91	11.96	11.89	16.16	10.86			10.74	6.05	11.36	11.81	11.54	9.45	10.1	6.64			9.2	9.86	11.28	10.38	8.22	12.76	6.64	6.55
Week9	7.44	12.87	6.23	12.11	13.46	11.89	13.74			11.92	13.16	13.17	8.19	11.89	12.67	9.68			9.13	10.01	8.87	15.06	11.71	11.63	8.66	6.3			8.18	10.74	11.89	9.25	8.66	10.93	7.4	6.97

## Sheet: TG
	WT-CON									WT-OVX									KO-CON										KO-OVX
Week0	2.47	2.61	1.49	2.18	1.1	2.34	1.08			1.16	1.7	2.98	2.08	1.76	1.68	3.53			1.19	1.51	1.71	2.16	1.31	1.36	1.01	0.79			1.61	1.46	1.49	1.38	1.56	1.38	1.18	1.12
Week1	1.2	2.08	1.93	1.08	1.84	3.11	1.9			1.63	1.51	1.29	1.21	2.93	3.49	2.33			1.21	1.29	1.09	0.99	1.94	1.81	1.04	1.24			1.64	1.28	1.28	1.59	1.87	1.36	1.28	1.2
Week3	1.19	1.66	1.57	1.91	2.42	3.27	2.01			1.49	1.39	2.69	2.59	2.86	3.37	3.41			1.29	1.26	1.06	2.41	1.51	2.01	1.66	0.82			1.15	0.84	0.92	1.15	1.8	1.67	1.74	2.29
Week5	2.15	1.83	2.3	2.45	1.73	3.14	3.37			2.45	2.71	3.67	3.18	2.52	2.6	3.2			1.69	1.34	1.91	2.81	1.39	1.81	1.41	1.06			2.21	1.74	2	2.03	1.92	2.11	1.49	2.44
Week7	2.3	2.39	2.15	1.49	1.8	3.31	3.11			2.86	2.77	1.95	1.91	2.28	2.12	2.81			1.99	1.99	2.24	2.01	2.06	1.54	0.82	1.34			1.77	2.75	1.46	2.26	1.8	1.41	1.33	1.15
Week9	1.9	1.68	1.63	1.34	2.96	2.51	2.18			1.78	1.8	2.02	1.86	1.95	2.21	3.08			1.21	1.56	1.06	1.39	1.71	1.26	2.16	1.36			1.56	1.23	1.41	0.89	1.41	1.49	0.94	1.2

## Sheet: weight gain
WT-CON	WT-OVX	KO-CON	KO-OVX
9	12.8079	-0.41494	38.6473
5.96	22.7273	3.68421	19.4313
3.11	11.8182	11.7647	23.9837
	26.8293	5.9633

[truncated: 1 more sheets: Weight]
